# Supplementary material for: Omixer: multivariate and reproducible sample randomization to proactively counter batch effects in omics studies
Source: Bioinformatics. 2021 Mar 8;37(18):3051–2. doi: 10.1093/bioinformatics/btab159 (PMC10262301; doi:10.1093/bioinformatics/btab159)
Supplement: btab159_Supplementary_Data [file btab159_supplementary_data.zip]

Archive with 2 entries (2 files):
- Sinke-Omixer_Bioinformatics-Supplementary-Final-Template.docx
- Sinke-Omixer_Bioinformatics-Supplementary-Final-Template.pdf
